# Supplementary material for: Durability of Lubricated Icephobic Coatings under Various Environmental Stresses
Source: Polymers (Basel). 2022 Jan 12;14(2):303. doi: 10.3390/polym14020303 (PMC8779144; doi:10.3390/polym14020303)
Supplement: Supplementary file 1 [file polymers-14-00303-s001.zip]

Archive with 1 entries (1 files):
- polymers-1534079-supplementary.pdf
